# Supplementary material for: Sex‐specific prey partitioning in breeding piscivorous birds examined via a novel, noninvasive approach
Source: Ecol Evol. 2018 Aug 14;8(17):8985–98. doi: 10.1002/ece3.4421 (PMC6157673; doi:10.1002/ece3.4421)
Supplement: Supplementary file 5 [file ECE3-8-8985-s005.fas]

>CHD1Z Reference: JX901068.1 Phalacrocorax carbo chromosome Z chromo-helicase-DNA binding protein (CHD1Z) gene, partial cds
TGTTACTGATTCGTCTACGAGAACGTGGCAACAGAGTTTTGATTTTCTCACAGATGGTGA
GGATGCTGGACATCCTAGCAGAATATCTCAAGTACCGTCAGTTTCCCTTTCAGGTAAGAA
TCTTGGAGGTAGTAGCAAAGAAGTTTTGATCCTGAATGTAAGAAAAATCTTTTCTTTACC
CTGAGAGTGACAGAGCACTGCAAAAAGCTGTCCAGAGGTTATGGAATCTCCATCCTCTGT
GACATTCAAAAGCCACCTGGGCAAGACCTTGGGTAACCTGCTTTATCTGTCCCTGCCTGA
GTAGGGGAGTTAGACAAGGTGATCTCCAGAGGTCCCTTCCAACCTCAACTGTGTTGTCAT
CATGTGATCTTTACCACTTTGCTTAAGAAAAGTCTTAAG---TGTGTTTTTTCTAGAAAG
GCTGGCAATTGCTATATGCTAAATAGTATTTTGAAATTTAACAAATGAATTAAAAAATGA
AGTGTTGCATTACTTTTTTTCCCTTCACATAACAGTTTTGGCAGTTGAGAATTCAAGTAG
CTCTGACTTTGAATATAGTATAAGAATTACTTTTTAACTGTAGTATTCAATCTTTTTAGA
GACTTGATGGATCAATAAAAGGAGAATTGAGGAAACAAGCACTGGATCATTTCAAT
>K23 - cormorant tissue of adult male Phalacrocorax carbo sinensis 
---------------------------------------------------AGATGGTGA
GGATGCTGGACATCCTAGCAGAATATCTCAAGTACCGTCAGTTTCCCTTTCAGGTAAGAA
TCTTGGAGGTAGTAGCAAAGAAGTTTTGATCCTGAATGTAAGAAAAATCTTTTCTTTACC
CTGAGAGTGACAGAGCACTGCAAAAAGCTGTCCAGAGGTTATGGAATCTCCATCCTCTGT
GACATTCAAAAGCCACCTGGGCAAGACCTTGGGTAACCTGCTTTATCTGTCCCTGCCTGA
GTAGGGGAGTTAGACAAGGTGATCTCCAGAGGTCCCTTCCAACCTCAACTGTGTTGTCAT
CATGTGATCTTTACCACTTTGCTTAAGAAAAGTCTTAAG---TGTGTTTTTTCTAGAAAG
GCTGGCAATTGCTATATGCTAAATAGTATTTTGAAATTTAACAAATGAATTAAAAAATGA
AGTGTTGCATTACTTTTTTTCCCTTCACATAACAGTTTTGGCAGTTGAGAATTCAAGTAG
CTCTGACTTTGAATATAGTATAAGAATTACTTTTTAACTGTAGTATTCAATCTTTTTAGA
GACTTGATGGATCAATAAAAGGGGAATTGAGGAAACAAGCACT-------------
>K25 - cormorant tissue of adult male Phalacrocorax carbo sinensis
------------------------------------------------------------
----GCTGGACATCCTAGCAGAATATCTCAAGTACCGTCAGTTTCCCTTTCAGGTAAGAA
TCTTGGAGGTAGTAGCAAAGAAGTTTTGATCCTGAATGTAAGAAAAATCTTTTCTTTACC
CTGAGAGTGACAGAGCACTGCAAAAAGCTGTCCAGAGGTTATGGAATCTCCATCCTCTGT
GACATTCAAAAGCCACCTGGGCAAGACCTTGGGTAACCTGCTTTATCTGTCCCTGCCTGA
GTAGGGGAGTTAGACAAGGTGATCTCCAGAGGTCCCTTCCAACCTCAACTGTGTTGTCAT
CATGTGATCTTTACCACTTTGCTTAAGAAAAGTCTTAAG---TGTGTTTTTTCTAGAAAG
GCTGGCAATTGCTATATGCTAAATAGTATTTTGAAATTTAACAAATGAATTAAAAAATGA
AGTGTTGCATTACTTTTTTTCCCTTCACATAACAGTTTTGGCAGTTGAGAATTCAAGTAG
CTCTGACTTTGAATATAGTATAAGAATTACTTTTTAACTGTAGTATTCAATCTTTTTAGA
GACTTGATGGATCAATAAAAGGGGAATTGAGGAAACAAGCACT-------------
>CHD1Z Reference: LC122685.1 Phalacrocorax carbo CHD1Z gene for chromosome Z chromo-helicase-DNA binding protein, partial cds, specimen_voucher: personal:Yoshio Tani:13D-08023
-------GATTCGTCTACGAGAACGTGGCAACAGAGTTTTGATTTTCTCACAGATGGTGA
GGATGCTGGACATCCTAGCAGAATATCTCAAGTACCGTCAGTTTCCCTTTCAGGTAAGAA
TCTTGGAGGTAGTAGCAAAGAAGTTTTGATCCTGAATGTAAGAAAAATCTTTTCTTTACC
CTGAGAGTGACAGAGCACTGCAAAAAGCTGTCCAGAGGTTATGGAATCTCCATCCTCTGT
GACATTCAAAAGCCACCTGGACAAGACCTTGGGTAACCTGCTTTATCTGTCCCTGCCTGA
GTAGGGGAGTTAGACAAGGTGATCTCCAGAGGTCCCTTCCAACCTCAACTGTGTTGTCAT
CATGTGATCTTTACCACTTTGCTTAAGAAAAGTCTTAAGAAGTGTGTTTTTTCTAGAAAG
GCTGGCAATTGCTATATGCTAAATAGTATTTTGAAATTTAACAAATGAATTAAAAAATGA
AGTGTTGCATTACTTTTTTTCCCTTCACATAACAGTTTTGGCAGTTGAGAATTCAAGTAG
CTCTGACTTTGAATATAGTATAAGAATTACTTTTT-------------------------
--------------------------------------------------------
>K39 - cormorant tissue of adult male Phalacrocorax carbo sinensis
------------------------------------------------------------
----GCTGGACATCCTAGCAGAATATCTCAAGTACCGTCAGTTTCCCTTTCAGGTAAGAA
TCTTGGAGGTAGTAGCAAAGAAGTTTTGATCCTGAATGTAAGAAAAATCTTTTCTTTACC
CTGAGAGTGACAGAGCACTGCAAAAAGCTGTCCAGAGGTTATGGAATCTCCATCCTCTGT
GACATTCAAAAGCCACCTGGACAAGACCTTGGGTAACCTGCTTTATCTGTCCCTGCCTGA
GTAGGGGAGTTAGACAAGGTGATCTCCAGAGGTCCCTTCCAACCTCAACTGTGTTGTCAT
CATGTGATCTTTACCACTTTGCTTAAGAAAAGTCTTAAGAAGTGTGTTTTTTCTAGAAAG
GCTGGCAATTGCTATATGCTAAATAGTATTTTGAAATTTAACAAATGAATTAAAAAATGA
AGTGTTGCATTACTTTTTTTCCCTTCACATAACAGTTTTGGCAGTTGAGAATTCAAGTAG
CTCTGACTTTGAATATAGTATAAGAATTACTTTTTAACTGTAGTATTCAATCTTTTTAGA
GACTTGATGGATCAATAAAAGGGGAATTGAGGAAACAAGCACT-------------
>S300 - regurgitate sample of adult male Phalacrocorax carbo sinensis
------------------------------------------------------------
----GCTGGACATCCTAGCAGAATATCTCAAGTACCGTCAGTTTCCCTTTCAGGTAAGAA
TCTTGGAGGTAGTAGCAAAGAAGTTTTGATCCTGAATGTAAGAAAAATCTTTTCTTTACC
CTGAGAGTGACAGAGCACTGCAAAAAGCTGTCCAGAGGTTATGGAATCTCCATCCTCTGT
GACATTCAAAAGCCACCTGGACAAGACCTTGGGTAACCTGCTTTATCTGTCCCTGCCTGA
GTAGGGGAGTTAGACAAGGTGATCTCCAGAGGTCCCTTCCAACCTCAACTGTGTTGTCAT
CATGTGATCTTTACCACTTTGCTTAAGAAAAGTCTTAAGAAGTGTGTTTTTTCTAGAAAG
GCTGGCAATTGCTATATGCTAAATAGTATTTTGAAATTTAACAAATGAATTAAAAAATGA
AGTGTTGCATTACTTTTTTTCCCTTCACATAACAGTTTTGGCAGTTGAGAATTCAAGTAG
CTCTGACTTTGAATATAGTATAAGAATTACTTTTTAACTGTAGTATTCAATCTTTTTAGA
GACTTGATGGATCAATAAAAGGGGAATTGAGGAAACAAGCACTG------------
>S323 - regurgitate sample of adult male Phalacrocorax carbo sinensis
------------------------------------------------------------
----GCTGGACATCCTAGCAGAATATCTCAAGTACCGTCAGTTTCCCTTTCAGGTAAGAA
TCTTGGAGGTAGTAGCAAAGAAGTTTTGATCCTGAATGTAAGAAAAATCTTTTCTTTACC
CTGAGAGTGACAGAGCACTGCAAAAAGCTGTCCAGAGGTTATGGAATCTCCATCCTCTGT
GACATTCAAAAGCCACCTGGACAAGACCTTGGGTAACCTGCTTTATCTGTCCCTGCCTGA
GTAGGGGAGTTAGACAAGGTGATCTCCAGAGGTCCCTTCCAACCTCAACTGTGTTGTCAT
CATGTGATCTTTACCACTTTGCTTAAGAAAAGTCTTAAGAAGTGTGTTTTTTCTAGAAAG
GCTGGCAATTGCTATATGCTAAATAGTATTTTGAAATTTAACAAATGAATTAAAAAATGA
AGTGTTGCATTACTTTTTTTCCCTTCACATAACAGTTTTGGCAGTTGAGAATTCAAGTAG
CTCTGACTTTGAATATAGTATAAGAATTACTTTTTAACTGTAGTATTCAATCTTTTTAGA
GACTTGATGGATCAATAAAAGGGGAATTGAGGAAACAAGCACT-------------
>S491 - regurgitate sample of adult male Phalacrocorax carbo sinensis
------------------------------------------------------------
----GCTGGACATCCTAGCAGAATATCTCAAGTACCGTCAGTTTCCCTTTCAGGTAAGAA
TCTTGGAGGTAGTAGCAAAGAAGTTTTGATCCTGAATGTAAGAAAAATCTTTTCTTTACC
CTGAGAGTGACAGAGCACTGCAAAAAGCTGTCCAGAGGTTATGGAATCTCCATCCTCTGT
GACATTCAAAAGCCACCTGGACAAGACCTTGGGTAACCTGCTTTATCTGTCCCTGCCTGA
GTAGGGGAGTTAGACAAGGTGATCTCCAGAGGTCCCTTCCAACCTCAACTGTGTTGTCAT
CATGTGATCTTTACCACTTTGCTTAAGAAAAGTCTTAAGAAGTGTGTTTTTTCTAGAAAG
GCTGGCAATTGCTATATGCTAAATAGTATTTTGAAATTTAACAAATGAATTAAAAAATGA
AGTGTTGCATTACTTTTTTTCCCTTCACATAACAGTTTTGGCAGTTGAGAATTCAAGTAG
CTCTGACTTTGAATATAGTATAAGAATTACTTTTTAACTGTAGTATTCAATCTTTTTAGA
GACTTGATGGATCAATAAAAGGGGAATTGAGGAAACAAGCACTG------------
>S631 - regurgitate sample of adult male Phalacrocorax carbo sinensis
------------------------------------------------------------
----GCTGGACATCCTAGCAGAATATCTCAAGTACCGTCAGTTTCCCTTTCAGGTAAGAA
TCTTGGAGGTAGTAGCAAAGAAGTTTTGATCCTGAATGTAAGAAAAATCTTTTCTTTACC
CTGAGAGTGACAGAGCACTGCAAAAAGCTGTCCAGAGGTTATGGAATCTCCATCCTCTGT
GACATTCAAAAGCCACCTGGACAAGACCTTGGGTAACCTGCTTTATCTGTCCCTGCCTGA
GTAGGGGAGTTAGACAAGGTGATCTCCAGAGGTCCCTTCCAACCTCAACTGTGTTGTCAT
CATGTGATCTTTACCACTTTGCTTAAGAAAAGTCTTAAGAAGTGTGTTTTTTCTAGAAAG
GCTGGCAATTGCTATATGCTAAATAGTATTTTGAAATTTAACAAATGAATTAAAAAATGA
AGTGTTGCATTACTTTTTTTCCCTTCACATAACAGTTTTGGCAGTTGAGAATTCAAGTAG
CTCTGACTTTGAATATAGTATAAGAATTACTTTTTAACTGTAGTATTCAATCTTTTTAGA
GACTTGATGGATCAATAAAAGGGGAATTGAGGAAACAAGCACTG------------
>S850 - regurgitate sample of adult male Phalacrocorax carbo sinensis
------------------------------------------------------------
----GCTGGACATCCTAGCAGAATATCTCAAGTACCGTCAGTTTCCCTTTCAGGTAAGAA
TCTTGGAGGTAGTAGCAAAGAAGTTTTGATCCTGAATGTAAGAAAAATCTTTTCTTTACC
CTGAGAGTGACAGAGCACTGCAAAAAGCTGTCCAGAGGTTATGGAATCTCCATCCTCTGT
GACATTCAAAAGCCACCTGGACAAGACCTTGGGTAACCTGCTTTATCTGTCCCTGCCTGA
GTAGGGGAGTTAGACAAGGTGATCTCCAGAGGTCCCTTCCAACCTCAACTGTGTTGTCAT
CATGTGATCTTTACCACTTTGCTTAAGAAAAGTCTTAAGAAGTGTGTTTTTTCTAGAAAG
GCTGGCAATTGCTATATGCTAAATAGTATTTTGAAATTTAACAAATGAATTAAAAAATGA
AGTGTTGCATTACTTTTTTTCCCTTCACATAACAGTTTTGGCAGTTGAGAATTCAAGTAG
CTCTGACTTTGAATATAGTATAAGAATTACTTTTTAACTGTAGTATTCAATCTTTTTAGA
GACTTGATGGATCAATAAAAGGGGAATTGAGGAAACAAGCACTG------------
>S228 - regurgitate sample of adult male Phalacrocorax carbo sinensis
------------------------------------------------------------
----GCTGGACATCCTAGCAGAATATCTCAAGTACCGTCAGTTTCCCTTTCAGGTAAGAA
TCTTGGAGGTAGTAGCAAAGAAGTTTTGATCCTGAATGTAAGAAAAATCTTTTCTTTACC
CTGAGAGTGACAGAGCACTGCAAAAAGCTGTCCAGAGGTTATGGAATCTCCATCCTCTGT
GACATTCAAAAGCCACCTGGACAAGACCTTGGGTAACCTGCTTTATCTGTCCCTGCCTGA
GTAGGGGAGTTAGACAAGGTGATCTCCAGAGGTCCCTTCCAACCTCAACTGTGTTGTCAT
CATGTGATCTTTACCACTTTGCTTAAGAAAAGTCTTAAG---------------------
------------------------------------------------------------
------------------------------------------------------------
------------------------------------------------------------
-------------------------------------------------------
>S460 - regurgitate sample of adult male Phalacrocorax carbo sinensis
------------------------------------------------------------
----GCTGGACATCCTAGCAGAATATCTCAAGTACCGTCAGTTTCCCTTTCAGGTAAGAA
TCTTGGAGGTAGTAGCAAAGAAGTTTTGATCCTGAATGTAAGAAAAATCTTTTCTTTACC
CTGAGAGTGACAGAGCACTGCAAAAAGCTGTCCAGAGGTTATGGAATCTCCATCCTCTGT
GACATTCAAAAGCCACCTGGACAAGACCTTGGGTAACCTGCTTTATCTGTCCCTGCCTGA
GTAGGGGAGTTAGACAAGGTGATCTCCAGAGGTCCCTTCCAACCTCAACTGTGTTGTCAT
CATGTGATCTTTACCACTTTGCTTAAGAAAAGTCTTAAG---------------------
------------------------------------------------------------
------------------------------------------------------------
------------------------------------------------------------
-------------------------------------------------------
>S642 - regurgitate sample of adult male Phalacrocorax carbo sinensis
------------------------------------------------------------
----GCTGGACATCCTAGCAGAATATCTCAAGTACCGTCAGTTTCCCTTTCAGGTAAGAA
TCTTGGAGGTAGTAGCAAAGAAGTTTTGATCCTGAATGTAAGAAAAATCTTTTCTTTACC
CTGAGAGTGACAGAGCACTGCAAAAAGCTGTCCAGAGGTTATGGAATCTCCATCCTCTGT
GACATTCAAAAGCCACCTGGACAAGACCTTGGGTAACCTGCTTTATCTGTCCCTGCCTGA
GTAGGGGAGTTAGACAAGGTGATCTCCAGAGGTCCCTTCCAACCTCAACTGTGTTGTCAT
CATGTGATCTTTACCACTTTGCTTAAGAAAAGTCTTAAG---------------------
------------------------------------------------------------
------------------------------------------------------------
------------------------------------------------------------
--------------------------------------------------------
>CHD1W Reference: JX901066.1 Phalacrocorax carbo chromosome W chromo-helicase-DNA binding protein (CHD1W) gene, partial cds
TGTTACTGATTCGTCTACGAGAACGTGGCAACAGAGTACTGATTTTCTCTCAGATGGTGA
GGATGCTAGACATCCTAGCAGAGTATTTGAAATATCGTCAGTTTCCCTTTCAGGTAAGAA
TTTTGCTGGTAGTAGCCAAGAAGCCTTGATCTTTACCACTTTATCTTAAGAAGTGTGTCC
TTTTTGTAGAAAGATTTATGAAAGTTTAATTTCACGTATAGGAAGAGACTGGCAATTACT
AAATGCTAAATAGTATTTTGAAATGAAACTGATGAATTGGAAAGATGAAGTGTTACATTC
CTCTTATTCCACCCCCCAATTGTTTTGGCAATTGAGAATTCAAGTTGCTCTGATTAGAAT
ATAGTAGGAGTTCCTTTTTAACTGTATTGTTCAATCTCTTTAGAGACTTGATGGATCAAT
AAAAGGGGAATTGAGGAAACAAGCACTGGATCATTTCAAT
>CHD1W Reference: LC122686.1 Phalacrocorax carbo CHD1W gene for chromosome W chromo-helicase-DNA binding protein, partial cds, specimen_voucher: personal:Yoshio Tani:13D-08021 >LC122687.1 Phalacrocorax carbo CHD1W gene for chromosome W chromo-helicase-DNA binding protein, partial cds, specimen_voucher: personal:Yoshio Tani:13D-08022
------------------------------------------------------------
------------------------------AATATCGTCAGTTTCCCTTTCAGGTAAGAA
TTTTGCTGGTAGTAGCCAAGAAGCCTTGATCTTTACCACTTTATCTTAAGAAGTGTGTCC
TTTTTGTAGAAAGATTTATGAAAGTTTAATTTCACGTATAGGAAGAGACTGGCAATTACT
AAATGCTAAATAGTATTTTGAAATGAAACTGATGAATTGGAAAGATGAAGTGTTACATTC
CTCTTATTCCACCCCCCAATTGTTTTGGCAATTGAGAATTCAAGTTGCTCTGATTAGAAT
ATAGTA------------------------------------------------------
----------------------------------------
>K13 - cormorant tissue of adult female Phalacrocorax carbo sinensis
----------------------------------------------------------GA
GGATGCTAGACATCCTAGCAGAGTATTTGAAATATCGTCAGTTTCCCTTTCAGGTAAGAA
TTTTGCTGGTAGTAGCCAAGAAGCCTTGATCTTTACCACTTTATCTTAAGAAGTGTGTCC
TTTTTGTAGAAAGATTTATGAAAGTTTAATTTCACGTATAGGAAGAGACTGGCAATTACT
AAATGCTAAATAGTATTTTGAAATGAAACTGATGAATTGGAAAGATGAAGTGTTACATTC
CTCTTATTCCACCCCCCAATTGTTTTGGCAATTG--------------------------
------------------------------------------------------------
----------------------------------------
>K28 - cormorant tissue of adult female Phalacrocorax carbo sinensis
----------------------------------------GATTTTCTCTCAGATGGTGA
GGATGCTAGACATCCTAGCAGAGTATTTGAAATATCGTCAGTTTCCCTTTCAGGTAAGAA
TTTTGCTGGTAGTAGCCAAGAAGCCTTGATCTTTACCACTTTATCTTAAGAAGTGTGTCC
TTTTTGTAGAAAGATTTATGAAAGTTTAATTTCACGTATAGGAAGAGACTGGCAATTACT
AAATGCTAAATAGTATTTTGAAATGAAACTGATGAATTGGAAAGATGAAGTGTTACATTC
CTCTTATTCCACCCCCCAATTGTTTTGGCAATTGAGAATTCAAGTTGCTCTGATTAGAAT
ATAGTAGGAGTTCCTTTTTAACTG------------------------------------
----------------------------------------
>K30 - cormorant tissue of adult female Phalacrocorax carbo sinensis
-------------------------------------------------------GGTGA
GGATGCTAGACATCCTAGCAGAGTATTTGAAATATCGTCAGTTTCCCTTTCAGGTAAGAA
TTTTGCTGGTAGTAGCCAAGAAGCCTTGATCTTTACCACTTTATCTTAAGAAGTGTGTCC
TTTTTGTAGAAAGATTTATGAAAGTTTAATTTCACGTATAGGAAGAGACTGGCAATTACT
AAATGCTAAATAGTATTTTGAAATGAAACTGATGAATTGGAAAGATGAAGTGTTACATTC
CTCTTATTCCACCCCCCAATTGTTTTGGCAATTGAGAATTCAAGTTGCTCTGATTAGAAT
ATAGTAGGAGTTCCTTTTTAACTG------------------------------------
----------------------------------------
>S291 - regurgitate sample of adult female Phalacrocorax carbo sinensis
----------------------------------------------------------GA
GGATGCTAGACATCCTAGCAGAGTATTTGAAATATCGTCAGTTTCCCTTTCAGGTAAGAA
TTTTGCTGGTAGTAGCCAAGAAGCCTTGATCTTTACCACTTTATCTTAAGAAGTGTGTCC
TTTTTGTAGAAAGATTTATGAAAGTTTAATTTCACGTATAGGAAGAGACTGGCAATTACT
AAATGCTAAATAGTATTTTGAAATGAAACTGATGAATTGGAAAGATGAAGTGTTACATTC
CTCTTATTCCACCCCCCAATTGTTTTGGCAATTGAGAATTCAAGTTGCTCTGATTAGAAT
ATAGTAGGAGTTCCTTTTTAACTG------------------------------------
----------------------------------------
>S322 - regurgitate sample of adult female Phalacrocorax carbo sinensis
------------------------------------------------------------
---------------TAGCAGAGTATTTGAAATATCGTCAGTTTCCCTTTCAGGTAAGAA
TTTTGCTGGTAGTAGCCAAGAAGCCTTGATCTTTACCACTTTATCTTAAGAAG-------
------------------------------------------------------------
------------------------------------------------------------
------------------------------------------------------------
------------------------------------------------------------
----------------------------------------
>S328 - regurgitate sample of adult female Phalacrocorax carbo sinensis
----------------------------------------------------GATGGTGA
GGATGCTAGACATCCTAGCAGAGTATTTGAAATATCGTCAGTTTCCCTTTCAGGTAAGAA
TTTTGCTGGTAGTAGCCAAGAAGCCTTGATCTTTACCACTTTATCTTAAGAAGTGTGTCC
TTTTTGTAGAAAGATTTATGAAAGTTTAATTTCACGTATAGGAAGAGACTGGCAATTACT
AAATGCTAAATAGTATTTTGAAATGAAACTGATGAATTGGAAAGATGAAGTGTTACATTC
CTCTTATTCCACCCCCCAATTGTTTTGGCAATTGAGAATTCAAGTTGCTCTGATTAGAAT
ATAGTAGGAGTTCCTTTTTAACTG------------------------------------
----------------------------------------
>S329 - regurgitate sample of adult female Phalacrocorax carbo sinensis
----------------------------------------------------GATGGTGA
GGATGCTAGACATCCTAGCAGAGTATTTGAAATATCGTCAGTTTCCCTTTCAGGTAAGAA
TTTTGCTGGTAGTAGCCAAGAAGCCTTGATCTTTACCACTTTATCTTAAGAAGTGTGTCC
TTTTTGTAGAAAGATTTATGAAAGTTTAATTTCACGTATAGGAAGAGACTGGCAATTACT
AAATGCTAAATAGTATTTTGAAATGAAACTGATGAATTGGAAAG----------------
------------------------------------------------------------
------------------------------------------------------------
----------------------------------------
>S489 - regurgitate sample of adult female Phalacrocorax carbo sinensis
------------------------------------------------------------
----------------------------------------------------------AA
TTTTGCTGGTAGTAGCCAAGAAGCCTTGATCTTTACCACTTTATCTTAAGAAGTGTGTCC
TTTTTGTAGAAAGATTTATGAAAGTTTAATTTCACGTATAGGAAGAGACTGGCAATTACT
AAATGCTAAATAGTATTTTGAAATGAAACTGATGAATTGGAAAGATGAAGTGTTACATTC
CTCTTATTCCACCCCCCAATTGTTTTGGCAATTGAGAATTCAAGTTGCTCTGATTAGAAT
ATAGTAGGAGTTCCTTTTTAACTG------------------------------------
----------------------------------------
>S492 - regurgitate sample of adult female Phalacrocorax carbo sinensis
-----------------------------------------------------ATGGTGA
GGATGCTAGACATCCTAGCAGAGTATTTGAAATATCGTCAGTTTCCCTTTCAGGTAAGAA
TTTTGCTGGTAGTAGCCAAGAAGCCTTGATCTTTACCACTTTATCTTAAGAAGTGTGTCC
TTTTTGTAGAAAGATTTATGAAAGTTTAATTTCACGTATAGGAAGAGACTGGCAATTACT
AAATGCTAAATAGTATTTTGAAATGAAACTG-----------------------------
------------------------------------------------------------
------------------------------------------------------------
----------------------------------------
>S648 - regurgitate sample of adult female Phalacrocorax carbo sinensis
----------------------------------------------------GATGGTGA
GGATGCTAGACATCCTAGCAGAGTATTTGAAATATCGTCAGTTTCCCTTTCAGGTAAGAA
TTTTGCTGGTAGTAGCCAAGAAGCCTTGATCTTTACCACTTTATCTTAAGAAGTGTGTCC
TTTTTGTAGAAAGATTTATGAAAGTTTAATTTCACGTATAGGAAGAGACTGG--------
------------------------------------------------------------
------------------------------------------------------------
------------------------------------------------------------
----------------------------------------
>S654 - regurgitate sample of adult female Phalacrocorax carbo sinensis
-----------------------------------------------------ATGGTGA
GGATGCTAGACATCCTAGCAGAGTATTTGAAATATCGTCAGTTTCCCTTTCAGGTAAGAA
TTTTGCTGGTAGTAGCCAAGAAGCCTTGATCTTTACCACTTTATCTTAAGAAGTGTGTCC
TTTTTGTAGAAAGATTTATGAAAGTTTAATTTCACGTATAGGAAGAGACTGGCAATTACT
AAATGCTAAATAGTATTTTGAAATGAAACTGATGAATTGGAAAGATGAAGTGTTACATTC
CTCTTATTCCACCCCCCAATTGTTTTGGCAATTGAGAATTCAAGTTGCTCTGATTAGAAT
ATAGTAGGAGTTCCTTTTTAACTG------------------------------------
----------------------------------------
